# Supplementary material for: Prevalence and factors associated with alcohol use disorders among people living with HIV attending care and treatment centers at Kilimanjaro, Tanzania: A cross-sectional study
Source: PLoS One. 2025 Feb 3;20(2):e0318120. doi: 10.1371/journal.pone.0318120 (PMC11790162; doi:10.1371/journal.pone.0318120)
Supplement: S1 File — (XLS) [file pone.0318120.s001.xls]

## Sheet: Sheet1
Marrcohab	Primary	No	Yes	Fair	Poor	Poor	No	Low	Yes	Hazardous AU	Yes	Yes	2	2	2	2	2	2	2	2	2	2	2	2	2	2	1	0	0	0	1	0	0	0	0	Not difficult at all	0	0	0	0	0	0	0	3	2	1	0	0	0
Marrcohab	Primary	No	No	Poor	Poor	Good	No	Low	No	AU	No	No	1	1	1	1	1	1	1	1	1	1	1	1	1	1	0	0	1	0	1	0	0	0	0	Not difficult at all	0	0	0	0	0	0	0	1	1	0	0	0	0
Single	Secondary	No	No	Fair	Poor	Good	No	Low	No	AU	No	No	1	1	5	2	1	1	1	2	5	5	1	4	5	1	0	0	0	0	0	0	0	0	0	Not difficult at all	0	0	0	0	0	0	0	1	0	0	0	0	0
Marrcohab	Secondary	Yes	No	Fair	Poor	Good	No	Low	No	AU	No	No	1	1	4	1	1	1	1	1	2	2	1	1	2	1	0	0	0	0	1	0	0	1	0	Not difficult at all	0	0	0	0	1	3	0	1	0	0	0	0	0
Single	Secondary	No	No	Poor	Poor	Good	No	High	No	AU	No	No	1	1	1	1	1	1	1	1	1	1	1	1	1	1	0	0	1	0	1	0	1	0	0	Not difficult at all	0	0	0	0	0	0	0	1	1	0	0	0	0
Single	Primary	No	No	Fair	Poor	Good	No	Low	No	AU	Yes	No	1	1	4	1	1	1	1	4	4	4	3	3	2	4	1	1	0	0	2	0	0	0	0	Somewhat difficult	0	0	0	0	0	0	0	1	3	1	0	0	0
Marrcohab	Higer educatuion	Yes	Yes	Poor	Poor	Good	No	Low	No	No AU	No	No	1	1	1	2	1	1	1	1	1	1	1	1	1	1	0	0	0	0	0	0	0	1	0	Somewhat difficult	0	0	0	0	0	0	0	0	0	0	0	0	0
widowdivorce	Primary	Yes	No	Fair	Poor	Good	No	Low	No	AU	No	No	2	2	2	2	2	2	2	3	3	3	2	3	3	2	0	0	0	0	0	0	0	0	0	Not difficult at all	0	0	0	0	0	0	0	1	0	0	0	0	0
Marrcohab	Secondary	No	No	Fair	Poor	Good	No	Low	Yes	Hazardous AU	Yes	Yes	1	2	1	1	1	1	2	1	2	2	1	1	2	2	0	0	0	0	0	1	0	0	1	Not difficult at all	0	0	0	0	0	0	0	3	3	3	2	0	0
widowdivorce	None	No	No	Poor	Poor	Good	No	Low	No	No AU	No	No	1	1	1	1	1	1	1	1	1	1	1	1	1	1	0	0	0	0	0	0	0	0	0	Not difficult at all	0	0	0	0	0	0	0	0	0	0	0	0	0
widowdivorce	Secondary	No	Yes	Fair	Poor	Good	No	High	Yes	Dependency AU	Yes	Yes	2	2	2	2	2	2	2	2	2	2	2	2	2	2	0	0	0	0	0	0	0	3	0	Not difficult at all	1	1	1	1	1	3	3	4	4	3	3	1	3
Marrcohab	Secondary	No	No	Fair	Poor	Good	No	Low	No	No AU	No	No	1	2	1	1	1	3	1	1	3	2	1	1	3	1	0	0	0	0	0	0	2	0	0	Not difficult at all	1	1	2	1	2	1	2	0	0	0	0	0	0
Marrcohab	Primary	No	No	Poor	Poor	Good	No	Low	No	No AU	No	No	1	1	1	1	1	1	2	1	1	1	1	1	2	1	0	0	0	0	0	0	2	0	0	Not difficult at all	1	0	2	1	2	2	1	0	0	0	0	0	0
Single	Higer educatuion	Yes	No	Poor	Poor	Good	No	High	Yes	Dependency AU	Yes	Yes	1	1	1	1	1	1	1	1	1	1	1	1	1	1	2	0	2	0	0	0	0	0	0	Not difficult at all	0	0	0	0	0	0	0	4	3	4	4	0	0
Marrcohab	Primary	No	No	Fair	Poor	Poor	No	High	No	No AU	No	No	2	2	1	1	2	1	1	2	2	1	2	2	2	1	1	1	0	0	0	0	0	0	0		1	1	0	0	0	0	1	0	0	0	0	0	0
Single	Primary	No	Yes	Fair	Poor	Poor	No	Low	No	AU	No	No	1	1	5	3	2	2	1	4	4	4	2	3	1	2	1	1	0	1	0	0	0	0	0	Not difficult at all	0	0	0	0	0	0	0	1	0	0	0	0	0
Marrcohab	Primary	Yes	No	Excellent	Good	Good	No	Low	No	No AU	No	No	5	5	5	5	5	5	5	5	5	5	5	5	5	5	0	0	0	0	0	0	0	0	0	Not difficult at all	0	0	0	0	0	0	0	0	0	0	0	0	0
Single	Primary	No	Yes	Fair	Poor	Good	No	Low	No	No AU	No	No	3	2	5	1	2	1	1	2	1	3	4	2	5	1	0	0	0	2	1	0	1	0	0	Not difficult at all	1	0	1	1	1	0	1	0	0	0	0	0	0
Marrcohab	Primary	No	No	Fair	Poor	Good	No	Low	No	AU	No	No	1	1	1	1	2	2	2	2	1	1	1	1	1	1	0	0	0	0	0	0	0	0	0	Not difficult at all	0	0	0	0	0	0	0	1	1	0	0	0	0
widowdivorce	Primary	Yes	Yes	Fair	Poor	Good	No	Low	No	AU	No	No	3	1	5	4	3	2	1	3	3	2	1	2	1	1	0	0	2	1	1	0	0	0	0	Somewhat difficult	1	0	0	0	0	0	0	3	1	0	0	0	0
widowdivorce	Primary	Yes	No	Poor	Poor	Good	No	Low	Yes	Hazardous AU	No	Yes	1	2	1	1	1	1	1	1	1	1	1	1	2	2	1	1	1	0	0	0	0	0	0	Not difficult at all	0	0	0	0	0	0	0	3	1	0	0	0	0
Marrcohab	Primary	Yes	No	Fair	Poor	Good	No	Low	Yes	Hazardous AU	Yes	Yes	2	2	3	3	3	2	2	2	2	3	2	3	3	2	1	0	0	0	0	0	0	0	0	Not difficult at all	0	0	0	0	0	0	0	3	2	1	1	1	0
Single	Secondary	No	No	Poor	Poor	Good	No	Low	No	No AU	No	No	1	1	1	1	1	1	1	1	1	1	1	1	1	1	0	1	0	0	0	0	0	0	1	Not difficult at all	0	0	0	0	0	0	0	0	0	0	0	0	0
Marrcohab	Secondary	Yes	No	Poor	Poor	Good	No	Low	Yes	Hazardous AU	Yes	Yes	1	1	1	1	1	1	1	1	1	1	1	1	1	1	0	0	0	0	0	0	0	0	0	Not difficult at all		0	1	2	1	1	1	1	2	2	2	2	2
widowdivorce	Secondary	No	No	Poor	Poor	Good	No	High	No	No AU	No	No	1	1	1	1	1	1	1	1	1	1	1	1	1	1	0	0	0	0	0	0	0	0	0	Not difficult at all	0	0	0	0	0	0	0	0	0	0	0	0	0
widowdivorce	Primary	Yes	Yes	Excellent	Good	Good	Yes	Low	No	No AU	No	No	5	5	4	4	4	4	4	4	4	4	4	4	4	4	3	3	3	3	2	1	1	1	1	Somewhat difficult	3	3	3	3	2	3	2	0	0	0	0	0	0
widowdivorce	Primary	No	No	Good	Good	Poor	No	High	No	AU	No	No	3	3	3	3	3	3	3	3	3	2	2	2	2	1	1	1	2	0	1	1	1	0	0	Not difficult at all	1	1	1	0	0	0	0	1	1	0	0	0	0
Single	Primary	Yes	No	Poor	Poor	Good	No	Low	No	AU	No	No	1	1	1	1	1	1	1	1	1	1	1	1	1	1	1	1	1	0	1	0	2	0	0	Somewhat difficult	1	1	0	0	0	2	0	1	1	1	0	0	0
widowdivorce	Secondary	No	No	Fair	Poor	Good	Yes	Low	No	AU	Yes	No	2	2	2	2	2	2	2	2	2	2	2	2	2	2	1	2	0	2	2	2	3	3	0	Very difficult	0	1	1	1	0	2	1	2	2	3	0	0	0
Marrcohab	Primary	No	No	Poor	Poor	Good	No	High	No	No AU	No	No	1	1	1	1	1	1	1	1	1	1	1	1	1	1	0	0	0	0	0	0	0	0	0	Not difficult at all	0	0	0	0	0	0	0	0	0	0	0	0	0
Marrcohab	Secondary	No	No	Fair	Poor	Good	No	High	No	AU	Yes	No	2	2	2	2	2	2	2	2	2	2	2	2	2	2	0	0	0	0	0	0	0	0	0	Not difficult at all	0	0	0	0	0	0	0	3	2	0	0	0	0
Single	Secondary	No	Yes	Fair	Poor	Good	No	Low	No	No AU	No	No	2	2	2	2	2	2	2	2	2	2	3	2	2	1	0	0	0	0	0	0	0	0	0	Not difficult at all	0	0	0	0	0	0	0	0	0	0	0	0	0
widowdivorce	Higer educatuion	No	No	Poor	Poor	Good	Yes	Low	No	No AU	No	No	1	1	1	1	1	1	1	1	2	1	1	1	1	1	0	0	3	3	1	0	2	1	0	Very difficult	0	3	1	3	0	0	0	0	0	0	0	0	0
widowdivorce	Primary	No	No	Poor	Poor	Good	No	Low	No	AU	No	No	1	1	1	1	1	1	1	1	1	1	1	1	1	1	0	0	0	0	0	0	0	0	0	Not difficult at all	0	0	0	0	0	0	0	2	1	0	0	0	0
Marrcohab	Primary	Yes	Yes	Good	Good	Poor	No	Low	No	No AU	No	No	4	3	3	3	3	3	3	3	3	3	3	3	3	3	0	0	3	0	0	0	0	0	0	Not difficult at all	0	0	0	0	0	0	0	0	0	0	0	0	0
widowdivorce	Secondary	No	No	Fair	Poor	Good	No	Low	No	No AU	No	No	2	2	2	2	2	1	2	2	2	2	2	2	2	2	1	0	1	0	0	0	0	0	0	Not difficult at all	1	0	0	1	0	0	0	0	0	0	0	0	0
widowdivorce	Higer educatuion	Yes	No	Poor	Poor	Good	No	Low	Yes	Hazardous AU	Yes	Yes	1	1	1	1	1	1	1	1	1	1	1	1	1	1	0	0	1	0	0	0	0	0	0	Not difficult at all	0	0	0	0	0	0	0	3	3	2	0	0	0
widowdivorce	Primary	No	No	Fair	Poor	Good	No	Low	No	No AU	No	No	3	3	2	1	1	1	2	4	2	3	3	2	2	1	0	0	0	0	0	0	0	0	0	Not difficult at all	0	0	0	0	0	0	0	0	0	0	0	0	0
widowdivorce	None	Yes	Yes	Fair	Poor	Good	No	Low	No	AU	No	No	2	2	2	2	2	2	1	4	4	4	2	2	2	2	0	0	0	0	0	0	0	0	0	Not difficult at all	0	0	0	0	0	0	0	2	1	1	0	0	0
Single	Primary	No	No	Poor	Poor	Good	Yes	Low	No	No AU	No	No	1	1	1	1	1	1	1	1	1	1	1	1	1	1	2	2	1	1	1	1	1	0	0	Somewhat difficult	2	1	1	1	1	1	2	0	0	0	0	0	0
widowdivorce	Primary	No	No	Excellent	Good	Good	No	High	No	AU	Yes	No	4	4	4	4	4	4	4	4	4	4	4	4	4	4	0	0	0	0	0	0	0	0	0	Not difficult at all	0	0	0	0	0	0	0	3	2	2	0	0	0
Marrcohab	Primary	No	Yes	Fair	Poor	Poor	No	Low	No	No AU	No	No	2	1	3	1	1	1	1	2	2	2	1	1	1	1	1	1	0	0	1	0	0	0	0	Not difficult at all	0	0	0	0	0	0	0	0	0	0	0	0	0
widowdivorce	Primary	Yes	Yes	Good	Good	Poor	Yes	Low	Yes	Dependency AU	Yes	Yes	4	4	4	4	3	4	3	3	3	3	3	3	3	3	2	2	1	2	1	0	0	1	0	Very difficult	0	1	2	0	0	1	2	3	3	3	2	3	3
widowdivorce	Primary	Yes	Yes	Good	Good	Good	No	Low	No	No AU	No	No	3	3	3	3	3	3	3	3	3	3	3	3	3	3	1	0	0	0	1	1	1	0	0	Somewhat difficult	0	0	0	0	0	2	2	0	0	0	0	0	0
Single	Secondary	No	No	Poor	Poor	Good	No	High	No	AU	No	No	1	1	1	1	1	1	1	1	1	1	1	1	1	1	0	0	0	0	0	0	0	0	0	Not difficult at all	0	0	0	0	0	0	0	1	0	0	0	0	0
Single	Secondary	Yes	No	Fair	Poor	Poor	No	Low	No	No AU	No	No	2	2	2	2	2	2	2	2	2	2	2	2	3	2	0	0	0	0	0	1	0	0	0	Not difficult at all	0	0	0	0	0	0	0	0	0	0	0	0	0
widowdivorce	Primary	No	Yes	Good	Good	Good	Yes	Low	No	No AU	No	No	5	3	5	5	3	1	3	2	2	5	5	3	5	2	1	1	1	1	2	1	1	1	0	Somewhat difficult	2	2	2	2	1	2	2	0	0	0	0	0	0
widowdivorce	Primary	No	No	Fair	Poor	Good	No	Low	Yes	Hazardous AU	No	Yes	1	3	1	1	1	1	2	1	1	1	1	1	1	2	1	0	0	0	1	0	1	1	0	Somewhat difficult		1	1	0	0	1	1	3	1	3	0	0	0
widowdivorce	Secondary	No	No	Fair	Poor	Good	No	High	Yes	Harmful AU	Yes	Yes	1	1	3	1	1	1	1	1	1	3	1	1	3	1	0	0	0	0	0	0	0	0	0	Not difficult at all	0	0	0	0	0	0	0	4	4	4	0	0	0
Single	Secondary	No	No	Fair	Poor	Good	No	High	Yes	Dependency AU	Yes	Yes	2	2	2	2	2	2	2	2	2	2	2	2	2	2	0	0	0	0	0	0	0	0	0	Not difficult at all	0	0	0	0	0	0	0	4	4	3	4	4	3
widowdivorce	Secondary	No	No	Poor	Poor	Good	No	Low	Yes	Dependency AU	Yes	Yes	1	1	1	1	1	1	1	1	1	1	1	1	1	1	0	0	1	0	0	0	0	0	0	Not difficult at all	0	0	0	0	0	0	0	2	4	3	3	3	3
widowdivorce	Primary	Yes	No	Good	Good	Good	No	Low	No	No AU	No	No	2	3	3	3	2	2	2	3	3	3	3	3	3	3	0	0	2	0	2	0	0	0	0	Somewhat difficult	0	0	0	0	0	0	0	0	0	0	0	0	0
Marrcohab	Primary	No	No	Poor	Poor	Good	No	Low	No	No AU	No	No	1	1	1	1	1	1	1	1	1	1	1	1	1	1	1	1	0	0	1	1	0	0	0	Not difficult at all	0	0	0	0	0	0	0	0	0	0	0	0	0
Single	Secondary	Yes	No	Fair	Poor	Good	No	Low	No	AU	Yes	No	1	1	2	2	2	1	1	1	2	1	2	1	1	1	0	0	0	0	0	0	0	0	0	Not difficult at all	0	0	0	0	0	0	0	2	3	0	0	0	0
Marrcohab	Primary	No	No	Poor	Poor	Good	No	Low	No	AU	No	No	1	2	1	1	2	1	1	1	1	1	1	2	1	1	0	0	1	0	0	0	3	0	0	Not difficult at all	0	2	2	2	2	0	0	3	1	1	1	0	0
Marrcohab	Primary	No	Yes	Good	Good	Good	No	Low	No	No AU	No	No	3	3	5	2	3	2	2	2	2	5	1	3	4	3	1	1	0	0	2	1	0	0	0	Not difficult at all	0	0	0	1	0	2	0	0	0	0	0	0	0
widowdivorce	Secondary	Yes	No	Poor	Poor	Poor	No	Low	Yes	Hazardous AU	Yes	Yes	1	1	1	1	1	1	1	1	1	1	1	1	1	1	0	0	0	0	0	0	0	0	0	Not difficult at all	0	0	0	0	0	0	0	3	2	2	1	0	0
Marrcohab	Primary	No	Yes	Poor	Poor	Poor	No	Low	Yes	Harmful AU	Yes	Yes	1	1	2	1	1	1	1	1	1	1	1	1	1	1	0	0	0	0	0	0	0	0	0	Not difficult at all	0	0	0	0	0	0	0	4	2	1	0	4	1
Marrcohab	Primary	No	No	Poor	Poor	Good	No	Low	No	AU	No	No	1	1	1	1	1	1	1	1	1	1	1	1	1	1	0	0	0	0	0	0	0	0	0	Not difficult at all	0	0	0	0	0	0	0	1	1	0	0	0	0
Marrcohab	Primary	No	No	Fair	Poor	Poor	No	Low	No	AU	No	No	2	3	3	3	2	1	1	1	1	1	1	1	1	1	1	1	1	0	0	0	0	0	0	Not difficult at all	1	0	0	0	0	0	0	1	1	0	0	0	0
Single	Primary	Yes	No	Poor	Poor	Good	Yes	Low	No	No AU	No	No	1	1	1	1	1	1	1	1	1	1	1	1	1	1	1	1	0	2	2	1	1	1	0	Somewhat difficult	1	1	1	1	1	1	1	0	0	0	0	0	0
Single	Primary	Yes	Yes	Good	Good	Good	No	Low	Yes	Dependency AU	Yes	Yes	2	3	3	4	3	3	5	5	5	4	4	4	4	3	1	0	0	0	0	1	0	0	0		1	2	2	2		1	2	3	2	3	3	3	3
widowdivorce	Primary	Yes	Yes	Fair	Poor	Good	No	High	No	No AU	No	No	1	2	3	3	4	4	2	3	1	1	1	2	1	3	3	0	3	0	0	0	1	0	0	Somewhat difficult	0	0	0	0	0	0	0	0	0	0	0	0	0
Marrcohab	Primary	No	No	Fair	Poor	Good	No	Low	No	No AU	No	No	2	2	2	2	2	2	2	2	2	2	2	2	2	2	1	0	1	0	0	1	0	0	0	Somewhat difficult	0	0	1	0	0	0	1	0	0	0	0	0	0
Single	Primary	Yes	Yes	Good	Good	Good	No	Low	Yes	Harmful AU	Yes	Yes	3	4	4	3	3	3	4	3	3	3	3	3	3	4	1	1	0	1	1	0	2	0	0	Somewhat difficult	0	0	1	0	0	0	1	4	4	4	2	0	1
widowdivorce	Primary	No	No	Poor	Poor	Good	No	Low	No	No AU	No	No	1	1	1	1	1	1	1	1	1	1	1	1	1	1	0	0	0	0	0	0	0	0	0	Not difficult at all	0	0	0	0	0	0	0	0	0	0	0	0	0
widowdivorce	Secondary	No	No	Poor	Poor	Good	No	Low	No	AU	No	No	1	1	1	1	1	1	1	1	1	1	1	1	1	1	0	0	0	0	0	0	0	0	0	Not difficult at all	0	0	0	0	0	0	0	1	0	0	0	0	0
widowdivorce	Primary	No	No	Excellent	Good	Good	No	High	No	No AU	No	No	4	4	4	4	4	4	4	4	4	4	4	4	4	4	0	0	0	0	0	0	0	0	0	Not difficult at all	0	0	0	0	0	0	0	0	0	0	0	0	0
widowdivorce	Primary	No	No	Fair	Poor	Good	No	Low	Yes	Hazardous AU	No	Yes	1	2	2	2	2	2	2	1	2	2	2	2	2	2	0	0	0	0	0	0	0	0	0	Not difficult at all	1	1	1	0	2	1	1	2	1	1	2	0	0
widowdivorce	Primary	No	No	Good	Good	Good	No	Low	Yes	Dependency AU	Yes	Yes	1	1	4	4	2	3	4	4	4	4	4	3	3	1	0	0	0	0	0	0	0	0	0	Not difficult at all	0	0	0	0	0	0	0	3	3	3	3	3	0
widowdivorce	Primary	No	No	Poor	Poor	Good	No	Low	No	AU	No	No	1	1	1	1	1	1	1	1	1	1	1	1	1	1	0	0	0	0	0	0	0	0	0	Not difficult at all	0	0	0	0	0	0	0	2	1	0	0	0	0
widowdivorce	Primary	No	Yes	Fair	Poor	Good	No	Low	Yes	Hazardous AU	No	Yes	3	3	4	2	3	3	2	3	3	3	1	2	1	1	1	1	0	1	0	0	0	0	0	Somewhat difficult	0	0	0	0	0	1	0	3	1	1	0	1	1
Marrcohab	Secondary	No	No	Fair	Poor	Good	Yes	Low	No	No AU	No	No	1	2	1	2	1	1	1	2	1	1	1	2	1	1	3	3	3	3	3	1	1	1	1	Very difficult	2	2	2	2	2	1	1	0	0	0	0	0	0
Marrcohab	Primary	No	Yes	Excellent	Good	Good	No	Low	No	AU	No	No	3	4	5	5	4	4	4	4	5	5	5	4	4	5	0	0	0	0	0	1	0	0	0	Not difficult at all	0	0	0	0	0	0	0	3	0	1	0	0	0
Marrcohab	Secondary	Yes	No	Poor	Poor	Good	No	Low	Yes	Hazardous AU	Yes	Yes	1	1	1	1	1	1	1	1	1	1	1	1	1	1	0	0	0	0	0	0	0	0	0	Not difficult at all	0	0	0	0	0	0	0	4	2	2	0	0	0
widowdivorce	Secondary	No	No	Good	Good	Good	No	High	No	No AU	No	No	4	4	4	3	2	2	3	3	3	3	3	3	2	2	0	0	0	0	0	0	0	0	0	Not difficult at all	0	0	0	0	0	0	0	0	0	0	0	0	0
Marrcohab	Primary	Yes	No	Poor	Poor	Good	No	High	Yes	Hazardous AU	Yes	Yes	1	1	1	1	1	1	1	1	1	1	1	1	1	1	0	0	0	0	0	0	0	0	0	Not difficult at all	0	0	0	0	0	0	0	3	3	2	2	0	0
widowdivorce	Secondary	Yes	No	Fair	Poor	Good	No	Low	Yes	Hazardous AU	Yes	Yes	2	2	2	2	2	2	2	2	2	2	2	2	2	2	0	0	0	0	0	0	0	0	0	Not difficult at all	0	0	0	0	0	0	0	3	2	3	0	0	0
Single	Primary	Yes	No	Poor	Poor	Good	No	Low	No	AU	No	No	1	1	1	1	1	1	1	1	1	1	1	1	1	1	0	0	0	0	0	0	0	0	0	Not difficult at all	0	0	0	0	0	0	0	1	1	0	1	0	0
Marrcohab	Primary	No	No	Good	Good	Good	No	High	No	No AU	No	No	4	4	4	4	4	3	4	4	3	3	2	2	2	3	2	1	1	1	0	0	0	0	0	Not difficult at all	1	1	2	2	2	2		0	0	0	0	0	0
Single	Higer educatuion	No	Yes	Poor	Poor	Good	No	Low	No	No AU	No	No	1	1	1	1	1	1	1	1	1	1	1	1	1	1	0	0	0	0	0	0	0	0	0	Not difficult at all	0	0	0	0	0	0	0	0	0	0	0	0	0
widowdivorce	Secondary	Yes	No	Good	Good	Good	No	Low	No	No AU	No	No	3	2	3	4	3	2	3	2	3	2	3	2	2	3	0	1	1	0	2	0	2	0	0	Not difficult at all				0	0	0	0	0	0	0	0	0	0
Single	Secondary	No	No	Fair	Poor	Good	No	Low	No	AU	No	No	2	2	2	2	2	3	2	2	2	2	2	2	2	1	0	0	0	0	0	0	0	0	0	Not difficult at all	0	0	0	0	0	0	0	2	0	0	0	0	0
Single	Primary	No	No	Fair	Poor	Good	No	Low	No	No AU	No	No	2	2	1	1	1	2	2	2	2	2	2	1	1	1	0	0	0	0	0	0	0	0	0	Not difficult at all	0	0	0	0	0	0	0	0	0	0	0	0	0
Marrcohab	Secondary	No	Yes	Good	Good	Poor	Yes	High	Yes	Dependency AU	Yes	Yes	2	2	3	3	3	3	3	3	3	3	3	3	3	3	3	3	1	2	2	1	1	1	0	Somewhat difficult	2	2	2	2	2	2	2	4	4	3	3	1	1
Single	Secondary	No	No	Fair	Poor	Good	No	Low	No	No AU	No	No	1	1	1	1	1	1	2	2	1	1	2	1	1	2	0	0	0	0	0	0	0	0	0	Not difficult at all	0	0	0	0	0	0	0	0	0	0	0	0	0
Marrcohab	Primary	No	No	Fair	Poor	Good	No	Low	Yes	Harmful AU	Yes	Yes	1	1	2	1	1	2	1	2	2	1	1	1	1	1	1	0	0	0	0	0	1	0	0	Somewhat difficult	0	1	0	1	0	0	0	3	3	3	3	3	3
Marrcohab	Secondary	No	Yes	Fair	Poor	Poor	No	High	No	AU	No	No	1	3	4	2	1	1	1	2	2	2	1	2	1	3	0	0	0	0	1	0	0	0	0	Not difficult at all	1	0	1	1	1	0	0	3	1	0	0	0	0
widowdivorce	Secondary	Yes	No	Good	Good	Good	No	Low	Yes	Dependency AU	Yes	Yes	4	4	2	2	3	3	3	2	2	2	3	2	3	2	0	0	2	0	1	1	1	0	0	Somewhat difficult	0	0	0	0	0	0	0	4	4	4	1	0	4
widowdivorce	Primary	No	No	Excellent	Good	Good	Yes	High	Yes	Hazardous AU	Yes	Yes	4	4	4	3	4	3	4	4	4	4	4	4	4	4	3	3	3	3	2	2	0	0	1	Very difficult	0	0	0	0	0	0	0	3	2	1	0	0	0
widowdivorce	Primary	Yes	No	Fair	Poor	Good	Yes	High	No	AU	No	No	1	1	4	1	1	1	1	1	1	3	1	1	1	1	1	2	1	0	3	1	1	1	0	Somewhat difficult	0	0	0	0	0	0	1	1	1	0	0	0	0
widowdivorce	Primary	No	Yes	Excellent	Good	Good	No	Low	No	AU	No	No	2	4	4	4	4	4	4	4	4	3	4	4	4	4	0	0	0	0	1	1	0	0	0	Not difficult at all	0	0	0	0	0	0	0	4	1	0	0	1	0
widowdivorce	Primary	Yes	Yes	Poor	Poor	Good	No	Low	No	No AU	No	No	1	1	1	1	1	1	1	1	1	1	1	1	1	1	0	0	1	0	1	0	0	0	0	Not difficult at all	0	0	0	0	0	0	0	0	0	0	0	0	0
Single	Secondary	Yes	Yes	Good	Good	Good	No	Low	No	AU	No	No	1	4	5	1	5	5	5	4	3	5	1	3	5	2	1	0	0	0	0	1	2	2	0	Somewhat difficult	1	1	0	0	2	3	0	2	1	3	0	0	0
widowdivorce	Primary	No	No	Poor	Poor	Good	No	Low	No	AU	No	No	1	1	1	1	1	1	1	1	1	1	1	1	1	1	0	0	0	0	0	0	0	0	0	Not difficult at all	0	0	0	0	0	0	0	2	1	1	0	0	0
Single	Secondary	Yes	Yes	Good	Good	Poor	Yes	Low	Yes	Dependency AU	Yes	Yes	3	3	4	3	2	2	3	3	4	4	3	3	3	3	3	3	3	2	2	2	2	1	1	Very difficult	2	2	2	2	1	1	3	4	4	4	4	3	3
widowdivorce	Primary	No	Yes	Fair	Poor	Good	No	Low	No	No AU	No	No	2	3	3	2	2	3	1	2	2	4	1	2	1	3	0	0	1	0	1	0	0	0	0	Not difficult at all	0	0	0	0	0	0	0	0	0	0	0	0	0
Marrcohab	Secondary	No	No	Poor	Poor	Good	Yes	Low	No	No AU	No	No	1	1	1	1	1	1	1	1	1	1	1	1	1	1	0	1	3	0	3	0	2	0	0	Somewhat difficult	1	0	0	1	0	0	1	0	0	0	0	0	0
Marrcohab	Primary	Yes	No	Fair	Poor	Good	No	Low	No	No AU	No	No	1	1	3	3	2	2	2	2	3	3	3	3	2	2	0	0	0	0	0	0	0	0	0		0	0	0	0	0	0	1	0	0	0	0	0	0
Marrcohab	Primary	No	No	Fair	Poor	Good	No	Low	No	No AU	No	No	2	2	1	2	1	2	2	2	2	2	2	1	2	1	0	1	1	0	0	0	0	0	0	Not difficult at all	2	1	1	1	2	2	2	0	0	0	0	0	0
Marrcohab	Primary	Yes	No	Fair	Poor	Good	No	Low	No	AU	Yes	No	2	2	3	2	2	2	2	2	2	2	2	2	2	2	0	0	0	0	0	0	0	0	0	Not difficult at all	0	1	1	0	0	0	0	3	2	0	0	0	0
Marrcohab	Primary	No	No	Poor	Poor	Good	No	Low	No	No AU	No	No	1	1	1	1	1	1	1	1	1	1	1	1	1	1	0	0	0	0	0	0	0	0	0	Not difficult at all	0	0	0	0	0	0	0	0	0	0	0	0	0
Marrcohab	Higer educatuion	No	No	Fair	Poor	Good	No	Low	No	No AU	No	No	2	2	4	2	2	2	2	3	2	3	2	2	3	2	0	0	0	0	0	0	0	0	0	Not difficult at all	0	0	0	0	0	0	0	0	0	0	0	0	0
widowdivorce	Primary	Yes	No	Fair	Poor	Good	No	Low	No	AU	Yes	No	2	2	3	2	2	2	2	2	2	2	2	2	2	2	0	0	0	0	0	0	0	0	0	Not difficult at all	1	1	0	1	0	0	1	4	2	0	0	0	0
Marrcohab	Primary	No	Yes	Poor	Poor	Good	No	Low	No	AU	No	No	1	1	1	1	1	1	1	4	1	1	1	1	1	1	0	0	0	0	0	0	0	0	0	Not difficult at all	0	0	0	0	0	0	0	1	1	1	0	0	0
Marrcohab	Primary	No	No	Fair	Poor	Good	No	High	No	No AU	No	No	2	2	2	2	2	2	2	2	2	2	2	2	2	2	0	0	0	0	0	0	0	0	0	Not difficult at all	0	0	0	0	0	0	0	0	0	0	0	0	0
Single	Primary	Yes	Yes	Fair	Poor	Good	Yes	High	No	No AU	No	No	2	2	2	2	2	1	1	1	1	1	1	1	3	1	3	3	3	3	3	3	3	2	0	Not difficult at all	2	2	2	2	3	2	3	0	0	0	0	0	0
Marrcohab	Primary	No	Yes	Fair	Poor	Good	No	High	No	No AU	No	No	1	1	2	2	2	2	1	1	2	2	2	2	2	1	2	2	1	0	2	1	0	0	0	Somewhat difficult	2	2	2	2	1	2	2	0	0	0	0	0	0
Single	Primary	Yes	No	Fair	Poor	Good	No	High	No	No AU	No	No	2	2	3	2	2	2	2	2	2	2	2	2	2	2	0	0	0	0	0	0	0	0	0	Not difficult at all	0	0	0	0	0	0	0	0	0	0	0	0	0
Marrcohab	Primary	Yes	No	Poor	Poor	Good	No	Low	No	No AU	No	No	1	2	1	1	1	1	1	1	1	1	1	1	1	1	0	0	0	0	0	0	0	0	0	Not difficult at all	0	0	0	0	0	1	1	0	0	0	0	0	0
Single	Secondary	No	No	Fair	Poor	Good	No	Low	No	AU	No	No	1	2	2	1	2	1	2	2	1	2	1	2	2	1	0	0	0	0	0	0	2	0	0	Not difficult at all	0	0	0	0	0	0	0	1	1	0	0	0	0
widowdivorce	Primary	No	Yes	Poor	Poor	Good	Yes	Low	No	AU	Yes	No	1	1	1	3	1	1	1	1	1	1	2	1	1	1	2	2	1	2	1	1	2	0	1	Somewhat difficult	2	2	2	3	2	0	0	3	2	0	0	0	0
widowdivorce	Secondary	No	Yes	Excellent	Good	Poor	Yes	High	Yes	Hazardous AU	Yes	Yes	3	3	4	4	4	4	4	5	5	5	5	5	5	5	2	2	1	1	2	1	3	1	1	Somewhat difficult	2	1	2	1	1	0	3	3	4	2	2	0	0
Single	Secondary	Yes	No	Fair	Poor	Good	No	High	No	AU	Yes	No	2	2	2	2	2	2	1	2	2	2	2	2	2	2	0	0	0	0	1	0	0	0	0	Not difficult at all	0	0	0	0	0	0	0	1	2	0	0	0	0
widowdivorce	Primary	Yes	No	Fair	Poor	Good	No	Low	No	AU	Yes	No	3	2	2	1	1	1	2	1	2	3	2	1	1	1	0	0	0	0	0	0	0	0	0	Not difficult at all	0	0	0	0	0	0	0	1	2	2	0	0	0
Single	Secondary	No	No	Poor	Poor	Good	No	High	No	AU	No	No	1	1	1	1	1	1	1	1	1	1	1	1	1	1	1	0	2	2	0	1	0	0	0	Not difficult at all	2	0	1	2	0	3	0	2	1	0	0	0	0
Marrcohab	Primary	Yes	No	Poor	Poor	Good	No	Low	No	No AU	No	No	1	1	3	1	2	1	1	1	1	1	1	1	1	1	0	0	0	0	0	0	0	0	0	Not difficult at all	0	0	1	0	0	1	0	0	0	0	0	0	0
Marrcohab	Secondary	No	No	Fair	Poor	Good	No	Low	No	No AU	No	No	1	4	3	1	1	1	1	1	1	1	2	1	2	3	1	0	0	1	0	0	0	0	0		0	0	0	0	0	0	0	0	0	0	0	0	0
Single	Primary	No	No	Fair	Poor	Good	No	High	No	No AU	No	No	2	2	4	3	2	2	2	2	2	4	3	2	2	1	0	0	1	0	0	0	0	0	0	Not difficult at all	0	0	0	0	0	0	0	0	0	0	0	0	0
widowdivorce	Primary	No	No	Good	Good	Good	No	Low	No	AU	No	No	4	4	4	3	3	4	3	3	3	3	4	3	3	2	1	0	1	0	0	0	0	0	0	Not difficult at all	0	0	0	0	0	0	0	1	1	0	0	0	0
Marrcohab	Primary	No	No	Poor	Poor	Good	No	Low	No	No AU	No	No	1	1	1	1	1	1	1	1	1	1	1	1	1	1	0	0	0	0	0	0	0	0	0	Not difficult at all	0	0	0	0	0	0	0	0	0	0	0	0	0
widowdivorce	Primary	No	Yes	Excellent	Good	Good	No	Low	No	No AU	No	No	4	4	4	4	4	3	3	4	4	4	4	4	4	4	0	0	1	0	0	0	0	0	0	Not difficult at all	0	0	0	0	0	0	0	0	0	0	0	0	0
widowdivorce	Primary	No	No	Poor	Poor	Good	No	Low	Yes	Hazardous AU	Yes	Yes	1	1	2	1	1	1	1	1	1	3	1	1	1	1	1	2	0	0	1	0	0	0	0	Not difficult at all	1	1	1	0	0	0	1	4	4	3	1	0	0
Marrcohab	Secondary	Yes	No	Fair	Poor	Good	No	Low	Yes	Hazardous AU	Yes	Yes	1	4	4	2	2	2	2	2	5	2	2	2	2	1	0	0	0	0	0	1	0	0	0		0	0	0	0	0	0	0	2	3	2	0	0	0
Single	Primary	No	No	Poor	Poor	Good	No	Low	No	No AU	No	No	1	1	1	1	1	1	1	1	1	1	1	1	1	1	1	0	1	0	0	0	0	0	0	Not difficult at all	0	0	0	0	0	0	0	0	0	0	0	0	0
Marrcohab	Higer educatuion	No	Yes	Fair	Poor	Good	Yes	Low	No	No AU	No	No	2	3	4	3	3	2	2	2	2	2	2	3	2	3	2	2	2	2	2	2	1	1	1	Very difficult	1	1	2	0	0	2	2	0	0	0	0	0	0
widowdivorce	Primary	No	Yes	Poor	Poor	Good	No	Low	No	No AU	No	No	1	1	1	1	1	1	1	1	1	1	1	1	1	1	0	0	0	0	0	0	0	0	0	Not difficult at all	0	0	0	0	0	0	0	0	0	0	0	0	0
Marrcohab	Secondary	Yes	No	Poor	Poor	Good	Yes	Low	No	No AU	No	No	1	2	1	1	1	1	1	1	1	1	1	1	1	1	0	0	0	2	2	2	2	2	2	Somewhat difficult	2	1	2	2	2	1	3	0	0	0	0	0	0
Marrcohab	Primary	No	No	Fair	Poor	Good	No	Low	No	AU	No	No	1	2	1	2	1	2	1	2	1	1	2	1	2	1	1	0	0	1	0	0	0	1	0	Somewhat difficult	1	2	2	1	1	1	2	1	1	0	0	0	0
widowdivorce	Primary	Yes	Yes	Fair	Poor	Good	No	High	No	No AU	No	No	2	2	3	2	2	2	2	3	3	3	2	3	3	3	1	1	0	0	1	0	0	0	0	Somewhat difficult	0	0	0	0	0	0	0	0	0	0	0	0	0
Marrcohab	Secondary	No	Yes	Poor	Poor	Poor	Yes	Low	Yes	Hazardous AU	Yes	Yes	1	1	2	1	1	1	1	1	1	1	1	1	2	1	3	3	1	0	3	3	2	0	0	Very difficult	1	1	1	1	0	2	1	2	2	1	0	1	0
Marrcohab	Primary	No	No	Poor	Poor	Good	No	High	No	No AU	No	No	1	1	1	1	1	1	1	1	1	1	1	1	1	1	0	0	0	0	0	0	0	0	0	Not difficult at all	0	0	0	0	0	0	0	0	0	0	0	0	0
widowdivorce	Primary	No	No	Good	Good	Good	No	High	No	No AU	No	No	3	3	3	2	3	2	3	3	3	3	3	3	3	3	0	0	0	0	0	0	0	0	0	Not difficult at all	0	0	0	0	0	0	0	0	0	0	0	0	0
Marrcohab	Primary	No	No	Poor	Poor	Good	No	Low	Yes	Hazardous AU	Yes	Yes	1	1	2	1	2	1	1	1	1	2	1	1	1	1	0	0	0	0	0	0	0	0	0	Not difficult at all	1	0	0	1	0	0	1	3	2	2	2	1	3
widowdivorce	Primary	No	No	Poor	Poor	Good	No	Low	Yes	Harmful AU	No	Yes	1	1	1	1	1	1	1	1	1	1	1	1	1	1	0	0	0	0	0	0	0	0	0	Not difficult at all	1	1	1	1	0	1	1	3	1	2	2	1	1
Marrcohab	Primary	No	Yes	Good	Good	Poor	Yes	High	Yes	Hazardous AU	Yes	Yes	3	3	4	2	4	2	2	3	3	3	2	3	1	3	3	2	1	3	2	1	2	1	3	Very difficult	2	3	3	0	0	1	3	3	2	1	1	0	0
widowdivorce	Primary	No	Yes	Good	Good	Poor	No	Low	Yes	Hazardous AU	Yes	Yes	1	1	4	3	3	1	1	4	4	4	1	4	2	5	0	0	0	0	0	0	0	0	0	Not difficult at all	0	0	0	0	0	0	0	4	2	0	0	0	0
widowdivorce	Primary	No	No	Excellent	Good	Good	No	Low	No	No AU	No	No	4	4	4	4	4	4	4	4	4	4	4	4	4	5	0	0	0	0	0	0	0	0	0	Not difficult at all	1	2	1	2	1	2	1	0	0	0	0	0	0
Marrcohab	Secondary	No	No	Fair	Poor	Good	No	Low	No	No AU	No	No	1	1	2	2	2	1	2	1	1	2	2	2	2	2	0	0	0	0	0	0	0	0	0	Not difficult at all	0	0	0	0	0	0	0	0	0	0	0	0	0
Marrcohab	Secondary	No	No	Poor	Poor	Good	No	Low	No	No AU	No	No	1	1	1	1	1	1	1	1	1	1	1	1	1	1	0	0	0	0	0	0	0	0	0	Not difficult at all	0	0	0	0	0	0	0	0	0	0	0	0	0
widowdivorce	Primary	No	No	Good	Good	Good	No	Low	Yes	Hazardous AU	Yes	Yes	4	5	4	2	4	3	2	3	3	3	2	4	2	2	0	0	1	3	0	0	0	0	0	Somewhat difficult	0	0	0	0	0	0	0	3	2	2	1	0	0
Marrcohab	Primary	Yes	Yes	Good	Good	Good	No	High	Yes	Hazardous AU	Yes	Yes	3	3	4	3	3	3	3	3	3	3	3	3	3	4	1	1	0	0	0	0	0	0	0	Not difficult at all	0	1	0	1	1	0	0	3	2	3	1	0	0
Marrcohab	Secondary	No	No	Poor	Poor	Good	No	Low	No	No AU	No	No	1	1	1	1	1	1	1	1	1	1	1	1	1	1	0	0	0	0	0	0	0	0	0	Not difficult at all	0	0	0	0	0	0	0	0	0	0	0	0	0
Single	Primary	No	No	Fair	Poor	Good	No	High	No	AU	No	No	1	1	1	1	1	1	1	2	2	2	2	2	2	1	0	0	0	0	0	0	0	0	0	Not difficult at all	0	0	0	0	0	0	0	1	0	0	0	0	0
widowdivorce	Primary	No	No	Poor	Poor	Good	No	Low	No	AU	No	No	1	1	1	1	1	1	1	1	1	1	1	1	1	1	0	0	0	0	0	0	0	0	0	Not difficult at all	1	1	1	1	0	1	1	4	0	0	0	0	0
widowdivorce	Primary	Yes	No	Excellent	Good	Good	Yes	Low	Yes	Hazardous AU	Yes	Yes	5	4	4	5	4	4	4	4	4	5	4	4	4	5	3	3	1	3	3	0	0	0	1	Not difficult at all	0	0	0	0	0	0	0	3	2	1	1	1	1
Marrcohab	Secondary	Yes	No	Fair	Poor	Good	No	Low	No	No AU	No	No	2	2	2	2	2	2	2	2	2	2	2	2	2	2	2	1	2	0	0	0	0	0	0	Somewhat difficult	0	0	0	0	0	0	0	0	0	0	0	0	0
widowdivorce	Secondary	No	No	Good	Good	Good	No	Low	No	No AU	No	No	4	5	4	1	3	3	3	5	5	5	3	5	2	3	1	0	1	0	2	0	0	0	0	Somewhat difficult	0	0	0	0	0	0	0	0	0	0	0	0	0
Single	Primary	No	Yes	Fair	Poor	Good	No	Low	No	No AU	No	No	1	1	1	2	2	2	2	2	2	2	2	2	2	2	0	0	0	0	0	0	0	0	0	Not difficult at all	0	0	0	0	0	0	0	0	0	0	0	0	0
Single	Secondary	No	No	Fair	Poor	Poor	Yes	Low	No	No AU	No	No	4	3	3	3	2	2	1	1	1	1	1	1	1	1	2	2	2	3	2	2	2	2	2	Not difficult at all	2	2	2	2	1	1	2	0	0	0	0	0	0
Single	Secondary	No	No	Fair	Poor	Poor	No	High	Yes	Hazardous AU	Yes	Yes	2	2	2	2	2	2	2	2	2	2	2	2	2	2	0	0	0	0	0	0	0	0	0	Not difficult at all	0	0	0	0	0	0	0	3	3	3	0	0	0
Single	Primary	Yes	Yes	Fair	Poor	Good	No	Low	No	No AU	No	No	2	1	1	3	2	3	3	2	2	2	2	2	2	2	0	1	1	0	1	0	0	1	0	Somewhat difficult	1	2	2	1	0	1	1	0	0	0	0	0	0
widowdivorce	Primary	Yes	No	Fair	Poor	Good	No	High	No	No AU	No	No	5	5	5	3	4	1	1	2	2	2	1	1	1	1	0	0	2	0	1	0	0	0	0	Not difficult at all	0	0	0	0	0	0	0	0	0	0	0	0	0
Single	Primary	Yes	Yes	Excellent	Good	Poor	Yes	High	Yes	Dependency AU	Yes	Yes	4	4	5	4	4	4	4	4	4	4	4	4	4	4	3	2	3	2	2	2	2	1	1	Somewhat difficult	2	2	2	2	1	3	2	3	3	3	3	2	3
widowdivorce	Primary	No	No	Poor	Poor	Good	No	Low	No	No AU	No	No	1	1	1	1	1	1	1	1	1	1	1	1	1	1	0	0	0	0	0	0	0	0	0	Not difficult at all	0	0	0	0	0	0	0	0	0	0	0	0	0
Marrcohab	Primary	No	No	Fair	Poor	Good	No	Low	Yes	Hazardous AU	Yes	Yes	2	2	2	2	2	2	2	2	2	2	2	2	2	2	0	0	0	0	0	0	0	0	0	Not difficult at all	0	0	0	0	0	0	0	3	3	3	0	0	0
widowdivorce	Primary	No	No	Fair	Poor	Good	No	Low	Yes	Hazardous AU	No	Yes	1	1	2	2	1	2	2	1	2	1	2	1	1	1	0	0	0	0	2	0	0	0	0	Not difficult at all	0	0	0	0	0	0	0	1	1	1	1	1	1
Marrcohab	Primary	No	No	Poor	Poor	Good	No	Low	No	AU	No	No	1	1	3	1	1	1	1	1	1	1	1	1	1	1	0	0	0	0	0	0	0	0	0	Not difficult at all	0	0	0	0	0	0	0	1	1	1	2	0	0
Single	Secondary	Yes	No	Excellent	Good	Good	No	Low	No	No AU	No	No	5	5	4	4	4	4	5	5	5	5	5	5	5	5	0	0	1	0	0	0	0	0	0	Not difficult at all	0	0	0	0	0	0	0	0	0	0	0	0	0
Single	Secondary	No	Yes	Excellent	Good	Good	No	High	No	No AU	No	No	4	4	4	3	3	4	4	4	4	4	4	4	4	4	0	0	0	0	0	0	0	0	0	Not difficult at all	0	0	0	0	0	0	0	0	0	0	0	0	0
[truncated: 48 more columns]
